# Supplementary material for: Elements of fish metacommunity structure in Neotropical freshwater streams
Source: Ecol Evol. 2020 Oct 15;10(21):12024–35. doi: 10.1002/ece3.6804 (PMC7663076; doi:10.1002/ece3.6804)
Supplement: Supplementary file 1 — Table S1 [file ECE3-10-12024-s001.xls]

## Sheet: Plan1
Riacho	long	lat	Species richness	Riacho	long	lat	Species richness
P1	-49.1908	-18.2422	1	P34	-52.9758	-18.2969	4
P2	-49.2444	-18.2233	17	P35	-53.0092	-18.1328	4
P3	-49.1647	-18.2175	8	P36	-51.885	-19.0867	13
P4	-49.1364	-18.205	5	P37	-51.475	-19.1881	27
P5	-49.1506	-18.2019	17	P38	-51.6692	-19.1633	23
P6	-49.1481	-18.1958	9	P39	-51.7519	-19.1533	14
P7	-49.3622	-18.0925	5	P40	-52.1486	-19.05	17
P8	-49.3456	-18.0858	12	P41	-47.6668	-15.5926	10
P9	-49.3575	-18.0464	4	P42	-47.9516	-15.6669	4
P10	-48.958	-17.9284	17	P43	-47.9185	-15.7354	11
P11	-48.9419	-17.8669	10	P44	-48.0055	-15.6378	2
P12	-49.3483	-17.8061	18	P45	-47.9734	-15.755	5
P13	-49.2603	-17.7638	5	P46	-47.7184	-15.5911	12
P14	-48.8931	-17.7365	9	P47	-47.8512	-15.6762	5
P15	-48.9116	-17.7056	16	P48	-47.5054	-15.5814	9
P16	-49.2161	-17.6789	24	P49	-47.6643	-15.7408	16
P17	-49.1914	-17.6663	11	P50	-47.7021	-15.6992	7
P18	-49.1395	-17.6551	25	P51	-47.7169	-15.6215	7
P19	-48.9403	-17.5967	10	P52	-46.9914	-19.211	8
P20	-48.9453	-17.4378	24	P53	-47.0481	-19.1654	9
P21	-48.9633	-17.43	4	P54	-47.0335	-19.1271	6
P22	-48.7961	-17.3536	4	P55	-47.0365	-19.206	11
P23	-48.0856	-17.345	4	P56	-47.1495	-19.2309	4
P24	-48.0461	-17.2711	13	P57	-47.847	-19.7607	2
P25	-48.9286	-17.2453	11	P58	-47.7411	-20.171	5
P26	-49.06	-17.2011	8	P59	-47.7922	-19.7532	11
P27	-48.9964	-17.1386	17	P60	-47.7997	-19.7866	9
P28	-56.7517	-20.7586	14	P61	-47.7164	-19.8306	4
P29	-56.7778	-20.685	14	P62	-49.5438	-18.9173	2
P30	-56.6333	-20.1036	5	P63	-50.6613	-18.789	5
P31	-56.6158	-21.035	11	P64	-49.51	-18.8153	11
P32	-56.4353	-21.3003	25	P65	-50.531	-18.516	9
P33	-56.6156	-21.03	11	P66	-50.6638	-18.4084	4
