# Supplementary material for: Elements of fish metacommunity structure in Neotropical freshwater streams
Source: Ecol Evol. 2020 Oct 15;10(21):12024–35. doi: 10.1002/ece3.6804 (PMC7663076; doi:10.1002/ece3.6804)
Supplement: Supplementary file 2 — Table S2 [file ECE3-10-12024-s002.xls]

## Sheet: Plan2
ID	Espécies	Ocorrencia	Classe	Guildas
1	Astyanax fasciatus	0.442857	Núcleo	Piscívoro
2	Rhamdia quelen	0.442857	Núcleo	Detritívoro
3	Bryconammericus stramineus	0.414286	Núcleo	Detritívoro
4	Astyanax altiparanae	0.385714	Núcleo	Detritívoro
5	Hypostomus ancistroides	0.385714	Núcleo	Detritívoro
6	Piabina argentea	0.371429	Núcleo	Onívoro
7	Aspidoras fuscoguttatus	0.285714	Núcleo	Detritívoro
8	Characidium fasciatum	0.257143	Núcleo	Detritívoro
9	Apareiodon ibitiensis	0.242857	Núcleo	Insetívoro
10	Astyanax eigenmanniorum	0.228571	Núcleo	Insetívoro
11	Hypostomus sp2	0.214286	Núcleo	Onívoro
12	Synbranchus marmoratus	0.214286	Núcleo	Onívoro
13	Cetopsorhamdia iheringi	0.2	Núcleo	Insetívoro
14	Characidium gomesi	0.2	Núcleo	Onívoro
15	Poecilia reticulata	0.2	Núcleo	Onívoro
16	Characidium zebra	0.185714	Núcleo	Onívoro
17	Gymnotus carapo	0.185714	Núcleo	Onívoro
18	Knodus moenkhausii	0.171429	Núcleo	Onívoro
19	Characidium aff. zebra	0.157143	Núcleo	Onívoro
20	Astyanax scabripinnis	0.142857	Núcleo	Onívoro
21	Serrapinus sp.	0.142857	Núcleo	Onívoro
22	Cichlasoma paranaense	0.128571	Núcleo	Onívoro
23	Hypostomus sp.1	0.128571	Núcleo	Onívoro
24	Phenacorhamdia tenebrosa	0.128571	Núcleo	Onívoro
25	Astyanax gr. bimaculatus	0.114286	Núcleo	Onívoro
26	Astyanax gr. scabripinnis	0.114286	Núcleo	Onívoro
27	Hasemania crenuchoides	0.114286	Núcleo	Onívoro
28	Leporinus microphthalmus	0.114286	Núcleo	Onívoro
29	Trichomycterus candidus	0.114286	Núcleo	Insetívoro
30	Parodon nasus	0.1	Núcleo	Carnívoro
31	Rineloricaria latirostris	0.1	Núcleo	Carnívoro
32	Rivulus pictus	0.1	Núcleo	Insetívoro
33	Ancistrus sp.	0.0857143	Núcleo	Insetívoro
34	Astyanax lineatus	0.0857143	Núcleo	Insetívoro
35	Cetopsorhamdia sp	0.0857143	Núcleo	Insetívoro
36	Crenicichla niederleinii	0.0857143	Núcleo	Insetívoro
37	Hypostomus regani	0.0857143	Núcleo	Insetívoro
38	Hypostomus aff. nigromaculatus	0.0857143	Núcleo	Insetívoro
39	Oligosarcus planaltinae	0.0857143	Núcleo	Carnívoro
40	Pimelodella sp.	0.0857143	Núcleo	Onívoro
41	Steindachnerina insculpta	0.0857143	Núcleo	Insetívoro
42	Astyanax scabripinnis	0.0714286	Núcleo	Insetívoro
43	Characidium sp	0.0714286	Núcleo	Insetívoro
44	Eigenmannia trilineata	0.0714286	Núcleo	Insetívoro
45	Hoplias malabaricus	0.0714286	Núcleo	Insetívoro
46	Hypostomus sp.	0.0714286	Núcleo	Insetívoro
47	Trichomycterus sp.2	0.0714286	Núcleo	Insetívoro
48	Astyanax asuncionensis	0.0571429	Núcleo	Insetívoro
49	Brycon orbignyanus	0.0571429	Núcleo	Detritívoro
50	Bryconamericus turiuba	0.0571429	Núcleo	Detritívoro
51	Corydoras flaveolus	0.0571429	Núcleo	Insetívoro
52	Hasemania hanseni	0.0571429	Núcleo	Insetívoro
53	Microlepidogaster sp.	0.0571429	Núcleo	Detritívoro
54	Neoplecostomus paranensis	0.0571429	Núcleo	Insetívoro
55	Planaltina myersi	0.0571429	Núcleo	Insetívoro
56	Trichomycterus aff. brasiliensis	0.0571429	Núcleo	Insetívoro
57	Ancistrus aguaboensis	0.0428571	Núcleo	Detritívoro
58	Hypostomus boulengeri	0.0428571	Núcleo	Insetívoro
59	Hypostomus cochliodon	0.0428571	Núcleo	Insetívoro
60	Imparfinis longicauda	0.0428571	Núcleo	Insetívoro
61	Imparfinis mirini	0.0428571	Núcleo	Insetívoro
62	Imparfinis schubarti	0.0428571	Núcleo	Insetívoro
63	Jupiaba acanthogaster	0.0428571	Núcleo	Detritívoro
64	Knodus sp	0.0428571	Núcleo	Detritívoro
65	Moenkhausia bonita	0.0428571	Núcleo	Detritívoro
66	Moenkhausia sanctaefilomenae	0.0428571	Núcleo	Carnívoro
67	Odontostilbe pequira	0.0428571	Núcleo	Insetívoro
68	Phenacorhamdia somnians	0.0428571	Núcleo	Insetívoro
69	Pimelodella gracilis	0.0428571	Núcleo	Insetívoro
70	Serrapinnus notomelas	0.0428571	Núcleo	Insetívoro
71	Tilapia rendalli	0.0428571	Núcleo	Insetívoro
72	Astyanax bockmani	0.0285714	Núcleo	Detritívoro
73	Astyanax paranae	0.0285714	Núcleo	Detritívoro
74	Astyanax sp.	0.0285714	Núcleo	Detritívoro
75	Cetopsis gobioides	0.0285714	Núcleo	Detritívoro
76	Cichlasoma dimerus	0.0285714	Núcleo	Detritívoro
77	Corydoras aeneus	0.0285714	Núcleo	Detritívoro
78	Cyphocharax modestus	0.0285714	Núcleo	Detritívoro
79	Eigenmannia virescens	0.0285714	Núcleo	Detritívoro
80	Hisonotus francirochai	0.0285714	Núcleo	Detritívoro
81	Hisonotus sp.	0.0285714	Núcleo	Detritívoro
82	Hyphessobrycon herbertaxelrodi	0.0285714	Núcleo	Detritívoro
83	Hyphessobrycon luetkenii	0.0285714	Núcleo	Insetívoro
84	Hypostomus plecostumus	0.0285714	Núcleo	Insetívoro
85	Hypostomus sp3.	0.0285714	Núcleo	Onívoro
86	Leporinus paranensis	0.0285714	Núcleo	Onívoro
87	Neoplecostomus sp.	0.0285714	Núcleo	Insetívoro
88	phenacorhamdia sp2	0.0285714	Núcleo	Insetívoro
89	Pyrrhulina australis	0.0285714	Núcleo	Onívoro
90	Rineloricaria lanceolata	0.0285714	Núcleo	Onívoro
91	Rineloricaria sp.	0.0285714	Núcleo	Onívoro
92	Serrapinnus heterodon	0.0285714	Núcleo	Onívoro
93	Sternopygus macrurus	0.0285714	Núcleo	Onívoro
94	Tatia neivar	0.0285714	Núcleo	Insetívoro
95	Acestrorhynchus lacustris	0.0142857	Satélite	Onívoro
96	Apareiodon affinis	0.0142857	Satellite	Detritívoro
97	Apareiodon machrisi	0.0142857	Satellite	Detritívoro
98	Apareiodon vladii	0.0142857	Satellite	Insetívoro
99	Aspidoras eurycephalus	0.0142857	Satellite	Detritívoro
100	Astyanax aff. scabripinnis	0.0142857	Satellite	Insetívoro
101	Astyanax marionae	0.0142857	Satellite	Insetívoro
102	Astyanax sp. (grupo fasciatus)	0.0142857	Satellite	Detritívoro
103	Astyanax sp2	0.0142857	Satellite	Detritívoro
104	Brycon hilarii	0.0142857	Satellite	Insetívoro
105	Bunocephalus caracoideus	0.0142857	Satellite	Insetívoro
106	Cichla kelberi	0.0142857	Satellite	Carnívoro
107	Creagrutus meridionalis	0.0142857	Satellite	Insetívoro
108	Creagrutus varii	0.0142857	Satellite	Detritívoro
109	Crenicichla britskii	0.0142857	Satellite	Onívoro
110	Crenicichla lepidota	0.0142857	Satellite	Insetívoro
111	Cyphocharax cf. gilbert	0.0142857	Satellite	Insetívoro
112	Farlowella paraguayensis	0.0142857	Satellite	Insetívoro
113	Gymnotus paraguensis	0.0142857	Satellite	Insetívoro
114	Gymnotus sylvius	0.0142857	Satellite	Insetívoro
115	Harttia punctata	0.0142857	Satellite	Insetívoro
116	Hemigrammus marginatus	0.0142857	Satellite	Onívoro
117	Heptapterus mustelinus	0.0142857	Satellite	Insetívoro
118	Heptapterus sp.	0.0142857	Satellite	Insetívoro
119	Hisonotus insperatus	0.0142857	Satellite	Carnívoro
120	Hyphessobrycon anisitsi	0.0142857	Satellite	Onívoro
121	Hyphessobrycon coelestinus	0.0142857	Satellite	Onívoro
122	Hyphessobrycon sp.	0.0142857	Satellite	Detritívoro
123	Hysonotus sp	0.0142857	Satellite	Insetívoro
124	Imparfinis borodini	0.0142857	Satellite	Detritívoro
125	Imparfinis cf. piperatus	0.0142857	Satellite	Carnívoro
126	Imparfinis minutus	0.0142857	Satellite	Detritívoro
127	Imparfinis sp	0.0142857	Satellite	Insetívoro
128	Knodus chapadae	0.0142857	Satellite	Detritívoro
129	Loricaria prolixa	0.0142857	Satellite	Insetívoro
130	Loricaria sp	0.0142857	Satellite	Detritívoro
131	Microglanis garavelloi	0.0142857	Satellite	Detritívoro
132	Oligosarcus pintoi	0.0142857	Satellite	Detritívoro
133	Paravandellia oxyptera	0.0142857	Satellite	Detritívoro
134	Phalloceros harpagos	0.0142857	Satellite	Detritívoro
135	Phenacorhamdia hoehnei	0.0142857	Satellite	Insetívoro
136	Piabarchus analis	0.0142857	Satellite	Onívoro
137	Piabarchus torrenticola	0.0142857	Satellite	Insetívoro
138	Pimelodella avanhandavae	0.0142857	Satellite	Onívoro
139	Prochilodus lineatus	0.0142857	Satellite	Insetívoro
140	Pseudopimelodus pulcher	0.0142857	Satellite	Insetívoro
141	Serrapinnus calliurus	0.0142857	Satellite	Insetívoro
142	Trichomycterus sp.1	0.0142857	Satellite	Insetívoro
143	Xenurobrycon macropus	0.0142857	Satellite	Insetívoro
